# Supplementary material for: The First Complete Chloroplast Genome of Campanula carpatica: Genome Characterization and Phylogenetic Diversity
Source: Genes (Basel). 2023 Aug 7;14(8):1597. doi: 10.3390/genes14081597 (PMC10454809; doi:10.3390/genes14081597)
Supplement: Supplementary file 1 [file genes-14-01597-s001.zip]

Archive with 1 entries (1 files):
- genes-2518457-supplementary.pdf
